# Supplementary material for: Computer-assisted open reduction internal fixation of intraarticular radius fractures navigated with patient-specific instrumentation, a prospective case series
Source: Arch Orthop Trauma Surg. 2021 Mar 14;141(8):1425–32. doi: 10.1007/s00402-021-03856-6 (PMC8295140; doi:10.1007/s00402-021-03856-6)
Supplement: Supplementary file 1 — Supplementary file1 (XLSX 5505 KB) [file 402_2021_3856_MOESM1_ESM.xlsx]

## Sheet: ROM
PID	Pathologische Seite	Kontrolle	Seite	Flexion in °	Extension in °	Pronation in °	Supination in °		Seite	Flexion in °	Extension in °	Pronation in °	Supination in °
1	Rechts
		3 Monate	Rechts	20	30	80	90		Links	65	65	90	90
		6 Monate	Rechts	10	40	80	90
		12 Monate	Rechts	60	55	90	85		Links	80	65	90	85
2	Links
		3 Monate	Links	60	50	70	70		Rechts	60	40	70	70
		6 Monate
		9 Monate
		12 Monate
3	Links
		3 Monate	Links	25	40	70	55
		6 Monate	Links	35	60	65	75		Rechts	40	65	70	85
		12 Monate	Links	45	70	80	75		Rechts
4	Rechts
		3 Monate	Rechts	25	10	25	20		Links	35	35	35	40
		6 Monate	Rechts	35	30	20	30		Links	40	40
		12 Monate	Rechts	40	35	35	60		Links	75	40	70	95
		17 Monate		40	25	50	45
5	Links
		3 Monate	Links	30	60	80	40		Rechts	80	90	70	80
		6 Monate	Links	40	70	70	75		Rechts
		12 Monate
		25 Monate	Links	40	70	70	40
6	Links
		3 Monate	Links	30	40	60	35		Rechts	60	50	65	80
		6 Monate	Links	55	60	60	50		Rechts	80	65	70	90
		12 Monate	Links	55	60	65	90		Rechts	80	60	80	90
7	Rechts
		3 Monate	Rechts	50	40	70	90		Links	70	50	75	90
		6 Monate	Rechts	60	70	70	90		Links
		12 Monate		65	70	75	90

## Sheet: Step
PID	Articular step	gap
1	3.04	7.22
	0.66	1.05
2	1.35	12.47
	0.5	4.4
3	1.68	4.8
	0.8	2.31
4	3.23	3.63
	0.94	2.33
5	4.06	3.33
	1.71	2.51
6	1.39	1.75
	0.43	0.9
7	2.7	9.63
	0.58	2

## Sheet: Accuracy
				Rotation	(°)		Translation	(mm)				dis G	dis F	a G	a F	Rotation	(°)		Translation	(mm)				Rotation	(°)		Translation	(mm)
Patient	Seite			x-Achse	y-Achse	z-Achse	x-Achse	y-Achse	z-Achse	3D Distanz	3-D Winkel					x-Achse	y-Achse	z-Achse	x-Achse	y-Achse	z-Achse	3D Distanz	3-D Winkel	x-Achse	y-Achse	z-Achse	x-Achse	y-Achse	z-Achse	3D Distanz	3-D Winkel
1	Rechts
1			1	-13.496	3.198	-1.622	0.278	-0.061	-1.622	2.44	14.68	2.44		14.68		-28.944	3.868	-1.996	0.367	-0.041	0.037	4.71	29.9	-15.429	0.354	-1.283	0.157	-0.002	0.013	2.44	15.49
1			0	-8.512	-6.039	5.254	-1.74	-1.117	1.128	2.92	11.58		2.92		11.58	-24.699	-0.092	2.7	-2.779	0.058	0.311	8.21	25.22	-15.7	7.155	-0.604	0.837	-0.374	0.084	5.82	17.29
1			0	0.593	6.902	-7.503	-0.036	-1.797	1.934	2.36	11.16		2.36		11.16	-12.381	4.459	-5.355	2.805	-0.861	1.297	5.04	13.17	-12.548	-3.925	0.426	-1.376	-0.423	0.093	7.29	15.24
1			1	-5.974	1.612	1.679	0.948	-0.271	-0.254	2.4	6.82	2.4		6.82		-21.412	1.461	0.763	0.802	-0.06	-0.018	5.35	21.93	-15.43	0.354	-1.284	0.158	-0.002	0.013	2.95	15.49
Platte				-2.644	0.827	0.138	0.751	-0.236	-0.034	2.97	3.44				3.44
2	Links											2.42	2.64	10.75	11.37
2			1	7.322	-1.738	0.646	1.92	-0.467	0.14	2.6	7.54	2.6		7.54		-21.085	5.27	2.47	2.075	-0.561	-0.146	5.21	21.76	-28.425	7.107	2.73	0.491	-0.113	-0.016	3.36	29.24
2			1	2.481	2.631	1.982	1.434	1.469	1.157	2.93	4.15	2.93		4.15		-21.884	5.216	7.195	-0.852	0.258	0.242	4.11	23.29	-24.187	3.632	4.299	-0.574	0.107	0.083	5.66	24.69
2			0	14.923	-6.226	-5.487	0.167	-0.06	-0.069	2.6	17.32		2.6		17.32	-14.071	3.078	1.404	1.375	-0.371	-0.1	6.99	14.43	-29.902	5.806	9.259	0.277	-0.077	-0.71	9.09	31.35
Platte				-1.593	2.019	1.12	0.176	-0.227	-0.122	0.91	2.79
3	Links											2.765	2.6	5.845	17.32
3			1	2.438	-9.806	-0.355	-0.308	1.225	0.07	2.04	10.12	2.04		10.12		8.421	4.648	4.166	-0.576	-0.29	-0.302	3.62	10.61	6.067	14.437	3.48	-0.736	-1.619	-0.48	3.88	16.2
3			0	-18.381	11.812	3.669	-0.633	-3.262	-0.009	1.46	21.81		1.46		21.81	-4.609	3.439	2.208	-0.616	-3.871	-4.79	4.5	6.11	13.355	-8.898	10424	2.169	1.546	-2.186	3.59	16.01
3			0	-0.476	4.223	-4.285	11.236	2.141	-0.313	2.72	0		2.72		0	9.535	-6.635	13.287	0.118	-0.105	0.172	3.37	17.21	9.535	-6.635	13.287	0.359	-0.317	0.524	2.48	17.21
3			0	4.12	-9.867	-6.299	0.568	-1.177	-0.811	3.21	12.58		3.21		12.58	5.996	18.231	0.968	0.138	-0.435	0	3	19.16	2.714	-8.121	7.004	0.173	-0.647	0.531	1.59	10.93
Platte				1.091	-0.674	0.169	0.471	-0.292	0.07	1.27	1.29	2.4025	2.4975	7.9825	12.9275
4	Rechts
4			1	3.71	-6.064	7.165	-0.025	0.047	-0.052	1.55	9.95	1.55		9.95		-41.947	-12.328	26.561	1.421	0.061	-0.964	11.04	53.06	-40.664	-5.752	31.468	1.962	0.49	-2.318	10.89	52.55
4			1	-1.526	-4.1	-2.75	0.15	0.435	0.284	0.73	5.14	0.73		5.14		-41.731	-6.919	21.706	2.783	-0.089	-1.522	12.45	48.44	-37.78	-7.578	31.743	1.84	2.18	-1.505	12.74	48.85
4			0	6.38	-16.058	-14.152	0.018	-0.033	-0.032	2.05	22.86		2.05		22.86	-30.196	-9.394	10.98	2.054	0.416	-0.875	16.32	34.2	-35.968	-4.78	31.921	0.504	-0.77	-0.448	17.47	48.95
Platte				0.228	-6.12	-0.728	0.051	-1.172	-0.142	1.41	6.17
5	Links											1.14	2.05	7.545	22.86
5			1	-4.173	-5.827	-2.635	-0.688	-1.009	-0.413	2.21	7.56	2.21		7.56		43.097	0.84	-11.256	-0.612	-0.072	0.148	12.76	44.4	47.301	6.727	-13.756	-0.195	-0.51	0.043	12.49	48.8
5				0.27	-2.405	-1.687	-0.085	0.666	0.469	0.98	2.95		0.98
6	Links
6			1	-6.849	-0.308	5.685	0.513	-0.002	-0.426	2.49	8.92	2.49		8.92		-28.717	1.864	3.638	2.178	-0.208	0.235	5.12	28.94	-21.576	4.256	-1.536	0.934	-0.169	0.1	2.86	22.1
6			0	4.783	0.968	-9.718	0.442	0.129	-0.911	3.09	10.84		3.09		10.84	-12.328	6.777	-17.637	1.819	-0.659	2.507	3.7	15.67	-17.794	2.934	-8.625	1.185	-0.103	-0.594	5.01	14.65
Platte				-1.487	-1.93	-0.421	-0.535	-0.7	-0.143	0.93	2.47		0.93		2.47
7	Rechts												2.01	#DIV/0!	6.655
7			1	-8.604	-6.624	1.513	0.865	0.648	-0.2	1.29	11.03	1.29		11.03		-3.551	-12.423	13.508	0.78	1.869	-2.165	7.29	18.95	4.8	-5.95	11.4	-1.3	1.98	-3.444	7.13	13.52
7			0	-9.907	4.888	14.651	0.001	-0.001	-0.002	2.04	17.99		2.04		17.99	-3.572	-8.149	12.66	0.233	0.405	-0.676	3.7	15.67	2.882	-14.204	-1.814	0.807	-3.696	-0.564	5.01	14.65
Platte				1.175	-2.541	-0.692	-0.485	2.638	0.995	2.98	2.89	1.29	2.04	11.03	17.99

## Sheet: Sheet1
Case	Age	Pathologic Side	Time ER-visit to surgery	Follow-up, mo	3D-angle, (°), LT	3D-angle, (°), PSI	3D-translation, (mm), LT	3D-translation, (mm), PSI	Fracture parts	Plate removal
1	18	right	2	12	8.73	11.37	2.64	2.42	5	yes
2	74	right	2	12	17.32	5.84	2.6	2.76	4
3	64	left	3	12	12.92	7.98	2.49	2.4	5
4	54	right	3	17	22.86	7.54	2.05	1.14	4	yes
5	36	right	3	25		7.56		2.21	2
6	40	right	7	12	6.655	8.92	2.01	2.49	3	yes
7	48	right	5	12	17.99	11.03	2.04	1.29	3	yes
